# Supplementary material for: Promyelocytic Leukemia Proteins Regulate Fanconi Anemia Gene Expression
Source: Int J Mol Sci. 2021 Jul 21;22(15):7782. doi: 10.3390/ijms22157782 (PMC8346011; doi:10.3390/ijms22157782)
Supplement: Supplementary file 1 [file ijms-22-07782-s001.zip]

Archive with 1 entries (1 files):
- ijms-1177720-supplementary.pdf
